# Supplementary material for: Inorganic Polyphosphate Promotes Colorectal Cancer Growth via TRPM8 Receptor Signaling Pathway
Source: Cancers (Basel). 2024 Sep 28;16(19):3326. doi: 10.3390/cancers16193326 (PMC11476407; doi:10.3390/cancers16193326)
Supplement: Supplementary file 1 [file cancers-16-03326-s001.zip]

Archive with 1 entries (1 files):
- Supplementary files prima parte proliferazione.pdf.pdf
